# Supplementary material for: Amino-Acid-Substituted Perylene Diimide as the Organic Cathode Materials for Lithium-Ion Batteries
Source: Materials (Basel). 2023 Jan 15;16(2):839. doi: 10.3390/ma16020839 (PMC9861502; doi:10.3390/ma16020839)
Supplement: Supplementary file 1 [file materials-16-00839-s001.zip]

Archive with 1 entries (1 files):
- materials-2152613-supplementary.pdf
